# Supplementary material for: Establishment of highly metastatic KRAS mutant lung cancer cell sublines in long-term three-dimensional low attachment cultures
Source: PLoS One. 2017 Aug 7;12(8):e0181342. doi: 10.1371/journal.pone.0181342 (PMC5546599; doi:10.1371/journal.pone.0181342)
Supplement: S1 Table — (XLSX) [file pone.0181342.s006.xlsx]

## Sheet: Sheet1
Ranking	Gene Set	Gene Symbol	Gene Title	Rank in Gene List	Rank Metric Score	Running ES	Core Enrichment
1	HALLMARK_EPITHELIAL_MESENCHYMAL_TRANSITION	NID2	nidogen 2 (osteonidogen)	1	42.932	0.1987	Yes
1	HALLMARK_EPITHELIAL_MESENCHYMAL_TRANSITION	FSTL1	follistatin-like 1	3	30.148	0.3381	Yes
1	HALLMARK_EPITHELIAL_MESENCHYMAL_TRANSITION	COL12A1	collagen, type XII, alpha 1	20	9.044	0.3775	Yes
1	HALLMARK_EPITHELIAL_MESENCHYMAL_TRANSITION	COL5A2	collagen, type V, alpha 2	29	7.294	0.41	Yes
1	HALLMARK_EPITHELIAL_MESENCHYMAL_TRANSITION	LOXL2	lysyl oxidase-like 2	30	6.784	0.4414	Yes
1	HALLMARK_EPITHELIAL_MESENCHYMAL_TRANSITION	NNMT	nicotinamide N-methyltransferase	41	5.679	0.4661	Yes
1	HALLMARK_EPITHELIAL_MESENCHYMAL_TRANSITION	LAMA3	laminin, alpha 3	57	4.326	0.4838	Yes
1	HALLMARK_EPITHELIAL_MESENCHYMAL_TRANSITION	FAS	Fas (TNF receptor superfamily, member 6)	87	3.303	0.4945	Yes
1	HALLMARK_EPITHELIAL_MESENCHYMAL_TRANSITION	ACTA2	actin, alpha 2, smooth muscle, aorta	103	2.829	0.5052	Yes
1	HALLMARK_EPITHELIAL_MESENCHYMAL_TRANSITION	TNFRSF11B	tumor necrosis factor receptor superfamily, member 11b (osteoprotegerin)	111	2.745	0.5168	Yes
1	HALLMARK_EPITHELIAL_MESENCHYMAL_TRANSITION	CYR61	cysteine-rich, angiogenic inducer, 61	134	2.523	0.525	Yes
1	HALLMARK_EPITHELIAL_MESENCHYMAL_TRANSITION	MATN3	matrilin 3	169	2.3	0.5303	Yes
1	HALLMARK_EPITHELIAL_MESENCHYMAL_TRANSITION	SPP1	secreted phosphoprotein 1 (osteopontin, bone sialoprotein I, early T-lymphocyte activation 1)	187	2.201	0.5378	Yes
1	HALLMARK_EPITHELIAL_MESENCHYMAL_TRANSITION	MMP1	matrix metallopeptidase 1 (interstitial collagenase)	205	2.132	0.5449	Yes
1	HALLMARK_EPITHELIAL_MESENCHYMAL_TRANSITION	IGFBP3	insulin-like growth factor binding protein 3	206	2.126	0.5548	Yes
1	HALLMARK_EPITHELIAL_MESENCHYMAL_TRANSITION	APLP1	amyloid beta (A4) precursor-like protein 1	208	2.111	0.5644	Yes
1	HALLMARK_EPITHELIAL_MESENCHYMAL_TRANSITION	CXCL1	chemokine (C-X-C motif) ligand 1 (melanoma growth stimulating activity, alpha)	242	2.009	0.5685	Yes
1	HALLMARK_EPITHELIAL_MESENCHYMAL_TRANSITION	ABI3BP	ABI gene family, member 3 (NESH) binding protein	269	1.944	0.5734	Yes
1	HALLMARK_EPITHELIAL_MESENCHYMAL_TRANSITION	LAMC1	laminin, gamma 1 (formerly LAMB2)	296	1.866	0.5779	Yes
1	HALLMARK_EPITHELIAL_MESENCHYMAL_TRANSITION	SDC4	syndecan 4 (amphiglycan, ryudocan)	309	1.843	0.5845	Yes
1	HALLMARK_EPITHELIAL_MESENCHYMAL_TRANSITION	TGFBR3	transforming growth factor, beta receptor III (betaglycan, 300kDa)	310	1.835	0.593	Yes
1	HALLMARK_EPITHELIAL_MESENCHYMAL_TRANSITION	VEGFC	vascular endothelial growth factor C	392	1.657	0.5878	Yes
1	HALLMARK_EPITHELIAL_MESENCHYMAL_TRANSITION	FBLN1	fibulin 1	411	1.638	0.5926	Yes
1	HALLMARK_EPITHELIAL_MESENCHYMAL_TRANSITION	SERPINE2	serpin peptidase inhibitor, clade E (nexin, plasminogen activator inhibitor type 1), member 2	412	1.638	0.6001	Yes
1	HALLMARK_EPITHELIAL_MESENCHYMAL_TRANSITION	TAGLN	transgelin	416	1.632	0.6072	Yes
1	HALLMARK_EPITHELIAL_MESENCHYMAL_TRANSITION	COL5A3	collagen, type V, alpha 3	426	1.611	0.6133	Yes
1	HALLMARK_EPITHELIAL_MESENCHYMAL_TRANSITION	PTX3	pentraxin-related gene, rapidly induced by IL-1 beta	444	1.582	0.6179	Yes
1	HALLMARK_EPITHELIAL_MESENCHYMAL_TRANSITION	LOX	lysyl oxidase	489	1.53	0.618	Yes
1	HALLMARK_EPITHELIAL_MESENCHYMAL_TRANSITION	SLIT3	slit homolog 3 (Drosophila)	502	1.518	0.6231	Yes
1	HALLMARK_EPITHELIAL_MESENCHYMAL_TRANSITION	LEPRE1	leucine proline-enriched proteoglycan (leprecan) 1	578	1.459	0.618	Yes
1	HALLMARK_EPITHELIAL_MESENCHYMAL_TRANSITION	IL6	interleukin 6 (interferon, beta 2)	667	1.4	0.6105	Yes
1	HALLMARK_EPITHELIAL_MESENCHYMAL_TRANSITION	DKK1	dickkopf homolog 1 (Xenopus laevis)	709	1.383	0.6104	Yes
1	HALLMARK_EPITHELIAL_MESENCHYMAL_TRANSITION	EMP3	epithelial membrane protein 3	767	1.349	0.6076	Yes
1	HALLMARK_EPITHELIAL_MESENCHYMAL_TRANSITION	DST	dystonin	783	1.344	0.6115	Yes
1	HALLMARK_EPITHELIAL_MESENCHYMAL_TRANSITION	CTHRC1	collagen triple helix repeat containing 1	794	1.341	0.6161	Yes
1	HALLMARK_EPITHELIAL_MESENCHYMAL_TRANSITION	FAP	fibroblast activation protein, alpha	795	1.341	0.6223	Yes
1	HALLMARK_EPITHELIAL_MESENCHYMAL_TRANSITION	MAGEE1	melanoma antigen family E, 1	800	1.339	0.6279	Yes
1	HALLMARK_EPITHELIAL_MESENCHYMAL_TRANSITION	VCAM1	vascular cell adhesion molecule 1	811	1.333	0.6325	Yes
1	HALLMARK_EPITHELIAL_MESENCHYMAL_TRANSITION	SLC6A8	solute carrier family 6 (neurotransmitter transporter, creatine), member 8	863	1.31	0.6304	Yes
1	HALLMARK_EPITHELIAL_MESENCHYMAL_TRANSITION	CALU	calumenin	906	1.292	0.6298	Yes
1	HALLMARK_EPITHELIAL_MESENCHYMAL_TRANSITION	PFN2	profilin 2	920	1.287	0.6337	Yes
1	HALLMARK_EPITHELIAL_MESENCHYMAL_TRANSITION	COL16A1	collagen, type XVI, alpha 1	929	1.285	0.6384	Yes
1	HALLMARK_EPITHELIAL_MESENCHYMAL_TRANSITION	ITGAV	integrin, alpha V (vitronectin receptor, alpha polypeptide, antigen CD51)	959	1.275	0.6397	Yes
1	HALLMARK_EPITHELIAL_MESENCHYMAL_TRANSITION	IL15	interleukin 15	965	1.274	0.6448	Yes
1	HALLMARK_EPITHELIAL_MESENCHYMAL_TRANSITION	TPM1	tropomyosin 1 (alpha)	1098	1.242	0.6296	Yes
1	HALLMARK_EPITHELIAL_MESENCHYMAL_TRANSITION	GADD45A	growth arrest and DNA-damage-inducible, alpha	1115	1.237	0.6328	Yes
1	HALLMARK_EPITHELIAL_MESENCHYMAL_TRANSITION	COL5A1	collagen, type V, alpha 1	1144	1.231	0.634	Yes
1	HALLMARK_EPITHELIAL_MESENCHYMAL_TRANSITION	LAMA2	laminin, alpha 2 (merosin, congenital muscular dystrophy)	1148	1.23	0.6393	Yes
1	HALLMARK_EPITHELIAL_MESENCHYMAL_TRANSITION	SFRP1	secreted frizzled-related protein 1	1152	1.229	0.6445	Yes
1	HALLMARK_EPITHELIAL_MESENCHYMAL_TRANSITION	CXCL6	chemokine (C-X-C motif) ligand 6 (granulocyte chemotactic protein 2)	1191	1.222	0.6441	Yes
1	HALLMARK_EPITHELIAL_MESENCHYMAL_TRANSITION	LRP1	low density lipoprotein-related protein 1 (alpha-2-macroglobulin receptor)	1193	1.222	0.6496	Yes
2	HALLMARK_ANGIOGENESIS	FSTL1	follistatin-like 1	3	30.148	0.503	Yes
2	HALLMARK_ANGIOGENESIS	COL5A2	collagen, type V, alpha 2	29	7.294	0.6209	Yes
2	HALLMARK_ANGIOGENESIS	VTN	vitronectin	74	3.716	0.6761	Yes
2	HALLMARK_ANGIOGENESIS	PDGFA	platelet-derived growth factor alpha polypeptide	138	2.49	0.7078	Yes
2	HALLMARK_ANGIOGENESIS	SPP1	secreted phosphoprotein 1 (osteopontin, bone sialoprotein I, early T-lymphocyte activation 1)	187	2.201	0.737	Yes
2	HALLMARK_ANGIOGENESIS	JAG2	jagged 2	230	2.037	0.7645	Yes
2	HALLMARK_ANGIOGENESIS	KCNJ8	potassium inwardly-rectifying channel, subfamily J, member 8	346	1.74	0.7755	Yes
3	HALLMARK_TNFA_SIGNALING_VIA_NFKB	EFNA1	ephrin-A1	13	10.038	0.0735	Yes
3	HALLMARK_TNFA_SIGNALING_VIA_NFKB	SLC2A3	solute carrier family 2 (facilitated glucose transporter), member 3	48	5.204	0.1073	Yes
3	HALLMARK_TNFA_SIGNALING_VIA_NFKB	TNFAIP6	tumor necrosis factor, alpha-induced protein 6	70	3.893	0.1333	Yes
3	HALLMARK_TNFA_SIGNALING_VIA_NFKB	GFPT2	glutamine-fructose-6-phosphate transaminase 2	73	3.717	0.1609	Yes
3	HALLMARK_TNFA_SIGNALING_VIA_NFKB	SOCS3	suppressor of cytokine signaling 3	110	2.75	0.1759	Yes
3	HALLMARK_TNFA_SIGNALING_VIA_NFKB	PLAU	plasminogen activator, urokinase	112	2.733	0.1963	Yes
3	HALLMARK_TNFA_SIGNALING_VIA_NFKB	TAP1	transporter 1, ATP-binding cassette, sub-family B (MDR/TAP)	127	2.579	0.2135	Yes
3	HALLMARK_TNFA_SIGNALING_VIA_NFKB	CYR61	cysteine-rich, angiogenic inducer, 61	134	2.523	0.2316	Yes
3	HALLMARK_TNFA_SIGNALING_VIA_NFKB	NFKB2	nuclear factor of kappa light polypeptide gene enhancer in B-cells 2 (p49/p100)	152	2.409	0.247	Yes
3	HALLMARK_TNFA_SIGNALING_VIA_NFKB	ATF3	activating transcription factor 3	176	2.258	0.2604	Yes
3	HALLMARK_TNFA_SIGNALING_VIA_NFKB	BIRC3	baculoviral IAP repeat-containing 3	190	2.174	0.2747	Yes
3	HALLMARK_TNFA_SIGNALING_VIA_NFKB	PER1	period homolog 1 (Drosophila)	199	2.153	0.2896	Yes
3	HALLMARK_TNFA_SIGNALING_VIA_NFKB	B4GALT1	UDP-Gal:betaGlcNAc beta 1,4- galactosyltransferase, polypeptide 1	225	2.054	0.3011	Yes
3	HALLMARK_TNFA_SIGNALING_VIA_NFKB	CXCL1	chemokine (C-X-C motif) ligand 1 (melanoma growth stimulating activity, alpha)	242	2.009	0.3137	Yes
3	HALLMARK_TNFA_SIGNALING_VIA_NFKB	RELB	v-rel reticuloendotheliosis viral oncogene homolog B, nuclear factor of kappa light polypeptide gene enhancer in B-cells 3 (avian)	265	1.953	0.3249	Yes
3	HALLMARK_TNFA_SIGNALING_VIA_NFKB	TRIP10	thyroid hormone receptor interactor 10	301	1.856	0.3334	Yes
3	HALLMARK_TNFA_SIGNALING_VIA_NFKB	SDC4	syndecan 4 (amphiglycan, ryudocan)	309	1.843	0.3461	Yes
3	HALLMARK_TNFA_SIGNALING_VIA_NFKB	EGR1	early growth response 1	313	1.825	0.3594	Yes
3	HALLMARK_TNFA_SIGNALING_VIA_NFKB	MAFF	v-maf musculoaponeurotic fibrosarcoma oncogene homolog F (avian)	324	1.791	0.3713	Yes
3	HALLMARK_TNFA_SIGNALING_VIA_NFKB	IL15RA	interleukin 15 receptor, alpha	381	1.682	0.3751	Yes
3	HALLMARK_TNFA_SIGNALING_VIA_NFKB	BTG3	BTG family, member 3	396	1.653	0.3853	Yes
3	HALLMARK_TNFA_SIGNALING_VIA_NFKB	PTX3	pentraxin-related gene, rapidly induced by IL-1 beta	444	1.582	0.3897	Yes
3	HALLMARK_TNFA_SIGNALING_VIA_NFKB	IRF1	interferon regulatory factor 1	449	1.578	0.401	Yes
3	HALLMARK_TNFA_SIGNALING_VIA_NFKB	PPP1R15A	protein phosphatase 1, regulatory (inhibitor) subunit 15A	466	1.558	0.4102	Yes
3	HALLMARK_TNFA_SIGNALING_VIA_NFKB	NFKBIA	nuclear factor of kappa light polypeptide gene enhancer in B-cells inhibitor, alpha	480	1.543	0.4197	Yes
3	HALLMARK_TNFA_SIGNALING_VIA_NFKB	CCL2	chemokine (C-C motif) ligand 2	524	1.498	0.4242	Yes
3	HALLMARK_TNFA_SIGNALING_VIA_NFKB	NFIL3	nuclear factor, interleukin 3 regulated	577	1.46	0.4269	Yes
3	HALLMARK_TNFA_SIGNALING_VIA_NFKB	YRDC	yrdC domain containing (E. coli)	604	1.443	0.4337	Yes
3	HALLMARK_TNFA_SIGNALING_VIA_NFKB	EGR2	early growth response 2 (Krox-20 homolog, Drosophila)	620	1.433	0.4421	Yes
3	HALLMARK_TNFA_SIGNALING_VIA_NFKB	IER5	immediate early response 5	623	1.431	0.4525	Yes
3	HALLMARK_TNFA_SIGNALING_VIA_NFKB	IL6	interleukin 6 (interferon, beta 2)	667	1.4	0.4563	Yes
3	HALLMARK_TNFA_SIGNALING_VIA_NFKB	LITAF	lipopolysaccharide-induced TNF factor	706	1.383	0.4607	Yes
3	HALLMARK_TNFA_SIGNALING_VIA_NFKB	DUSP4	dual specificity phosphatase 4	775	1.345	0.46	Yes
3	HALLMARK_TNFA_SIGNALING_VIA_NFKB	PNRC1	proline-rich nuclear receptor coactivator 1	841	1.321	0.4596	Yes
3	HALLMARK_TNFA_SIGNALING_VIA_NFKB	CLCF1	cardiotrophin-like cytokine factor 1	848	1.317	0.4686	Yes
3	HALLMARK_TNFA_SIGNALING_VIA_NFKB	PTGER4	prostaglandin E receptor 4 (subtype EP4)	862	1.31	0.4764	Yes
3	HALLMARK_TNFA_SIGNALING_VIA_NFKB	IL18	interleukin 18 (interferon-gamma-inducing factor)	905	1.292	0.4795	Yes
3	HALLMARK_TNFA_SIGNALING_VIA_NFKB	REL	v-rel reticuloendotheliosis viral oncogene homolog (avian)	907	1.292	0.4891	Yes
3	HALLMARK_TNFA_SIGNALING_VIA_NFKB	RELA	v-rel reticuloendotheliosis viral oncogene homolog A, nuclear factor of kappa light polypeptide gene enhancer in B-cells 3, p65 (avian)	913	1.29	0.498	Yes
3	HALLMARK_TNFA_SIGNALING_VIA_NFKB	KLF4	Kruppel-like factor 4 (gut)	962	1.275	0.5	Yes
3	HALLMARK_TNFA_SIGNALING_VIA_NFKB	PDE4B	phosphodiesterase 4B, cAMP-specific (phosphodiesterase E4 dunce homolog, Drosophila)	1003	1.264	0.5031	Yes
3	HALLMARK_TNFA_SIGNALING_VIA_NFKB	SLC16A6	solute carrier family 16, member 6 (monocarboxylic acid transporter 7)	1056	1.253	0.5043	Yes
3	HALLMARK_TNFA_SIGNALING_VIA_NFKB	KLF10	Kruppel-like factor 10	1068	1.249	0.512	Yes
3	HALLMARK_TNFA_SIGNALING_VIA_NFKB	EDN1	endothelin 1	1101	1.241	0.5162	Yes
3	HALLMARK_TNFA_SIGNALING_VIA_NFKB	GADD45A	growth arrest and DNA-damage-inducible, alpha	1115	1.237	0.5235	Yes
3	HALLMARK_TNFA_SIGNALING_VIA_NFKB	BTG2	BTG family, member 2	1158	1.229	0.5261	Yes
3	HALLMARK_TNFA_SIGNALING_VIA_NFKB	CXCL6	chemokine (C-X-C motif) ligand 6 (granulocyte chemotactic protein 2)	1191	1.222	0.5302	Yes
4	HALLMARK_KRAS_SIGNALING_UP	ANXA10	annexin A10	0	53.447	0.344	Yes
4	HALLMARK_KRAS_SIGNALING_UP	GFPT2	glutamine-fructose-6-phosphate transaminase 2	73	3.717	0.3565	Yes
4	HALLMARK_KRAS_SIGNALING_UP	AKAP12	A kinase (PRKA) anchor protein (gravin) 12	80	3.521	0.3782	Yes
4	HALLMARK_KRAS_SIGNALING_UP	DUSP6	dual specificity phosphatase 6	106	2.796	0.3923	Yes
4	HALLMARK_KRAS_SIGNALING_UP	PLAU	plasminogen activator, urokinase	112	2.733	0.4091	Yes
4	HALLMARK_KRAS_SIGNALING_UP	SPP1	secreted phosphoprotein 1 (osteopontin, bone sialoprotein I, early T-lymphocyte activation 1)	187	2.201	0.4115	Yes
4	HALLMARK_KRAS_SIGNALING_UP	BIRC3	baculoviral IAP repeat-containing 3	190	2.174	0.4252	Yes
4	HALLMARK_KRAS_SIGNALING_UP	IGFBP3	insulin-like growth factor binding protein 3	206	2.126	0.4365	Yes
4	HALLMARK_KRAS_SIGNALING_UP	CPE	carboxypeptidase E	207	2.114	0.4501	Yes
4	HALLMARK_KRAS_SIGNALING_UP	KCNN4	potassium intermediate/small conductance calcium-activated channel, subfamily N, member 4	232	2.035	0.4594	Yes
4	HALLMARK_KRAS_SIGNALING_UP	GNG11	guanine nucleotide binding protein (G protein), gamma 11	240	2.016	0.4713	Yes
4	HALLMARK_KRAS_SIGNALING_UP	GPNMB	glycoprotein (transmembrane) nmb	260	1.961	0.4809	Yes
4	HALLMARK_KRAS_SIGNALING_UP	PTBP2	polypyrimidine tract binding protein 2	262	1.955	0.4933	Yes
5	HALLMARK_ESTROGEN_RESPONSE_LATE	WISP2	WNT1 inducible signaling pathway protein 2	14	9.903	0.0846	Yes
5	HALLMARK_ESTROGEN_RESPONSE_LATE	CCNA1	cyclin A1	35	6.071	0.1346	Yes
5	HALLMARK_ESTROGEN_RESPONSE_LATE	PRKAR2B	protein kinase, cAMP-dependent, regulatory, type II, beta	45	5.306	0.1797	Yes
5	HALLMARK_ESTROGEN_RESPONSE_LATE	TNNC1	troponin C type 1 (slow)	59	4.276	0.2151	Yes
5	HALLMARK_ESTROGEN_RESPONSE_LATE	PLAC1	placenta-specific 1	100	2.895	0.2341	Yes
5	HALLMARK_ESTROGEN_RESPONSE_LATE	TRIM29	tripartite motif-containing 29	174	2.272	0.2425	Yes
5	HALLMARK_ESTROGEN_RESPONSE_LATE	PERP	PERP, TP53 apoptosis effector	179	2.239	0.2615	Yes
5	HALLMARK_ESTROGEN_RESPONSE_LATE	TFAP2C	transcription factor AP-2 gamma (activating enhancer binding protein 2 gamma)	192	2.169	0.2786	Yes
5	HALLMARK_ESTROGEN_RESPONSE_LATE	CD9	CD9 molecule	196	2.157	0.297	Yes
5	HALLMARK_ESTROGEN_RESPONSE_LATE	CPE	carboxypeptidase E	207	2.114	0.3139	Yes
5	HALLMARK_ESTROGEN_RESPONSE_LATE	OPN3	opsin 3 (encephalopsin, panopsin)	231	2.036	0.3281	Yes
5	HALLMARK_ESTROGEN_RESPONSE_LATE	WFS1	Wolfram syndrome 1 (wolframin)	263	1.954	0.3403	Yes
5	HALLMARK_ESTROGEN_RESPONSE_LATE	SULT2B1	sulfotransferase family, cytosolic, 2B, member 1	288	1.887	0.3531	Yes
5	HALLMARK_ESTROGEN_RESPONSE_LATE	BTG3	BTG family, member 3	396	1.653	0.3506	Yes
5	HALLMARK_ESTROGEN_RESPONSE_LATE	EMP2	epithelial membrane protein 2	443	1.585	0.3572	Yes
5	HALLMARK_ESTROGEN_RESPONSE_LATE	ST6GALNAC2	ST6 (alpha-N-acetyl-neuraminyl-2,3-beta-galactosyl-1,3)-N-acetylgalactosaminide alpha-2,6-sialyltransferase 2	486	1.535	0.364	Yes
5	HALLMARK_ESTROGEN_RESPONSE_LATE	ABCA3	ATP-binding cassette, sub-family A (ABC1), member 3	543	1.481	0.3681	Yes
5	HALLMARK_ESTROGEN_RESPONSE_LATE	SCUBE2	signal peptide, CUB domain, EGF-like 2	550	1.476	0.38	Yes
5	HALLMARK_ESTROGEN_RESPONSE_LATE	TOB1	transducer of ERBB2, 1	612	1.44	0.383	Yes
6	HALLMARK_HEME_METABOLISM	SNCA	synuclein, alpha (non A4 component of amyloid precursor)	5	25.892	0.1991	Yes
6	HALLMARK_HEME_METABOLISM	NFE2	nuclear factor (erythroid-derived 2), 45kDa	17	9.363	0.2697	Yes
6	HALLMARK_HEME_METABOLISM	ALDH1L1	aldehyde dehydrogenase 1 family, member L1	23	8.481	0.3343	Yes
6	HALLMARK_HEME_METABOLISM	MPP1	membrane protein, palmitoylated 1, 55kDa	43	5.507	0.3739	Yes
6	HALLMARK_HEME_METABOLISM	SLC2A1	solute carrier family 2 (facilitated glucose transporter), member 1	47	5.298	0.4143	Yes
6	HALLMARK_HEME_METABOLISM	LMO2	LIM domain only 2 (rhombotin-like 1)	77	3.658	0.4379	Yes
6	HALLMARK_HEME_METABOLISM	SLC6A9	solute carrier family 6 (neurotransmitter transporter, glycine), member 9	188	2.189	0.4374	Yes
6	HALLMARK_HEME_METABOLISM	SMOX	spermine oxidase	267	1.949	0.4401	Yes
6	HALLMARK_HEME_METABOLISM	UCP2	uncoupling protein 2 (mitochondrial, proton carrier)	323	1.797	0.4453	Yes
6	HALLMARK_HEME_METABOLISM	FBXO9	F-box protein 9	513	1.512	0.4271	Yes
6	HALLMARK_HEME_METABOLISM	BNIP3L	BCL2/adenovirus E1B 19kDa interacting protein 3-like	549	1.477	0.433	Yes
6	HALLMARK_HEME_METABOLISM	AQP3	aquaporin 3 (Gill blood group)	635	1.422	0.4305	Yes
6	HALLMARK_HEME_METABOLISM	SPTB	spectrin, beta, erythrocytic (includes spherocytosis, clinical type I)	728	1.371	0.4266	Yes
6	HALLMARK_HEME_METABOLISM	PPP2R5B	protein phosphatase 2, regulatory subunit B (B56), beta isoform	769	1.349	0.4306	Yes
6	HALLMARK_HEME_METABOLISM	SLC6A8	solute carrier family 6 (neurotransmitter transporter, creatine), member 8	863	1.31	0.426	Yes
6	HALLMARK_HEME_METABOLISM	SEC14L1	SEC14-like 1 (S. cerevisiae)	882	1.303	0.4333	Yes
6	HALLMARK_HEME_METABOLISM	YPEL5	yippee-like 5 (Drosophila)	884	1.302	0.4432	Yes
6	HALLMARK_HEME_METABOLISM	CAST	calpastatin	928	1.285	0.4463	Yes
7	HALLMARK_COAGULATION	FGG	fibrinogen gamma chain	38	5.851	0.0723	Yes
7	HALLMARK_COAGULATION	FGA	fibrinogen alpha chain	52	4.773	0.1342	Yes
7	HALLMARK_COAGULATION	C1R	complement component 1, r subcomponent	83	3.48	0.176	Yes
7	HALLMARK_COAGULATION	C1S	complement component 1, s subcomponent	90	3.289	0.2191	Yes
7	HALLMARK_COAGULATION	DUSP6	dual specificity phosphatase 6	106	2.796	0.2542	Yes
7	HALLMARK_COAGULATION	PLAU	plasminogen activator, urokinase	112	2.733	0.29	Yes
7	HALLMARK_COAGULATION	CD9	CD9 molecule	196	2.157	0.3058	Yes
7	HALLMARK_COAGULATION	MMP1	matrix metallopeptidase 1 (interstitial collagenase)	205	2.132	0.3331	Yes
7	HALLMARK_COAGULATION	MAFF	v-maf musculoaponeurotic fibrosarcoma oncogene homolog F (avian)	324	1.791	0.3384	Yes
7	HALLMARK_COAGULATION	USP11	ubiquitin specific peptidase 11	355	1.727	0.3568	Yes
7	HALLMARK_COAGULATION	DUSP14	dual specificity phosphatase 14	571	1.464	0.3425	Yes
7	HALLMARK_COAGULATION	A2M	alpha-2-macroglobulin	702	1.385	0.3406	Yes
7	HALLMARK_COAGULATION	PECAM1	platelet/endothelial cell adhesion molecule (CD31 antigen)	745	1.364	0.3522	Yes
7	HALLMARK_COAGULATION	GSN	gelsolin (amyloidosis, Finnish type)	817	1.331	0.3588	Yes
7	HALLMARK_COAGULATION	LEFTY2	left-right determination factor 2	820	1.328	0.3763	Yes
7	HALLMARK_COAGULATION	PLAT	plasminogen activator, tissue	849	1.317	0.3895	Yes
7	HALLMARK_COAGULATION	CTSL2	cathepsin L2	935	1.284	0.3933	Yes
7	HALLMARK_COAGULATION	F11	coagulation factor XI (plasma thromboplastin antecedent)	1040	1.256	0.3937	Yes
7	HALLMARK_COAGULATION	RAPGEF3	Rap guanine nucleotide exchange factor (GEF) 3	1062	1.25	0.4072	Yes
7	HALLMARK_COAGULATION	ANXA1	annexin A1	1111	1.238	0.4162	Yes
7	HALLMARK_COAGULATION	MMP8	matrix metallopeptidase 8 (neutrophil collagenase)	1189	1.222	0.4204	Yes
7	HALLMARK_COAGULATION	LRP1	low density lipoprotein-related protein 1 (alpha-2-macroglobulin receptor)	1193	1.222	0.4363	Yes
7	HALLMARK_COAGULATION	PREP	prolyl endopeptidase	1345	1.186	0.4283	Yes
7	HALLMARK_COAGULATION	CASP9	caspase 9, apoptosis-related cysteine peptidase	1376	1.18	0.4394	Yes
8	HALLMARK_P53_PATHWAY	FAS	Fas (TNF receptor superfamily, member 6)	87	3.303	0.0198	Yes
8	HALLMARK_P53_PATHWAY	TAP1	transporter 1, ATP-binding cassette, sub-family B (MDR/TAP)	127	2.579	0.0399	Yes
8	HALLMARK_P53_PATHWAY	PDGFA	platelet-derived growth factor alpha polypeptide	138	2.49	0.0636	Yes
8	HALLMARK_P53_PATHWAY	NDRG1	N-myc downstream regulated gene 1	168	2.3	0.0824	Yes
8	HALLMARK_P53_PATHWAY	ATF3	activating transcription factor 3	176	2.258	0.1042	Yes
8	HALLMARK_P53_PATHWAY	PITPNC1	phosphatidylinositol transfer protein, cytoplasmic 1	177	2.25	0.1271	Yes
8	HALLMARK_P53_PATHWAY	PERP	PERP, TP53 apoptosis effector	179	2.239	0.1497	Yes
8	HALLMARK_P53_PATHWAY	ZFP36L1	zinc finger protein 36, C3H type-like 1	183	2.206	0.1717	Yes
8	HALLMARK_P53_PATHWAY	DGKA	diacylglycerol kinase, alpha 80kDa	185	2.203	0.1939	Yes
8	HALLMARK_P53_PATHWAY	JAG2	jagged 2	230	2.037	0.2077	Yes
8	HALLMARK_P53_PATHWAY	ADA	adenosine deaminase	298	1.865	0.216	Yes
8	HALLMARK_P53_PATHWAY	DDB2	damage-specific DNA binding protein 2, 48kDa	351	1.731	0.2254	Yes
8	HALLMARK_P53_PATHWAY	SESN1	sestrin 1	401	1.646	0.2344	Yes
8	HALLMARK_P53_PATHWAY	CASP1	caspase 1, apoptosis-related cysteine peptidase (interleukin 1, beta, convertase)	452	1.575	0.2425	Yes
8	HALLMARK_P53_PATHWAY	F2R	coagulation factor II (thrombin) receptor	455	1.571	0.2581	Yes
8	HALLMARK_P53_PATHWAY	TSPYL2	TSPY-like 2	462	1.563	0.2731	Yes
8	HALLMARK_P53_PATHWAY	PPP1R15A	protein phosphatase 1, regulatory (inhibitor) subunit 15A	466	1.558	0.2884	Yes
8	HALLMARK_P53_PATHWAY	TOB1	transducer of ERBB2, 1	612	1.44	0.2801	Yes
8	HALLMARK_P53_PATHWAY	IER5	immediate early response 5	623	1.431	0.2931	Yes
8	HALLMARK_P53_PATHWAY	DDIT4	DNA-damage-inducible transcript 4	718	1.378	0.2922	Yes
8	HALLMARK_P53_PATHWAY	CDKN2A	cyclin-dependent kinase inhibitor 2A (melanoma, p16, inhibits CDK4)	764	1.353	0.2989	Yes
8	HALLMARK_P53_PATHWAY	DDIT3	DNA-damage-inducible transcript 3	876	1.305	0.2946	Yes
8	HALLMARK_P53_PATHWAY	KLF4	Kruppel-like factor 4 (gut)	962	1.275	0.2941	Yes
8	HALLMARK_P53_PATHWAY	FDXR	ferredoxin reductase	988	1.269	0.303	Yes
8	HALLMARK_P53_PATHWAY	ABCC5	ATP-binding cassette, sub-family C (CFTR/MRP), member 5	992	1.267	0.3154	Yes
8	HALLMARK_P53_PATHWAY	RAD51C	RAD51 homolog C (S. cerevisiae)	1077	1.246	0.3148	Yes
8	HALLMARK_P53_PATHWAY	GADD45A	growth arrest and DNA-damage-inducible, alpha	1115	1.237	0.3215	Yes
8	HALLMARK_P53_PATHWAY	BAX	BCL2-associated X protein	1146	1.23	0.3293	Yes
8	HALLMARK_P53_PATHWAY	BTG2	BTG family, member 2	1158	1.229	0.34	Yes
8	HALLMARK_P53_PATHWAY	ZBTB16	zinc finger and BTB domain containing 16	1209	1.218	0.3445	Yes
8	HALLMARK_P53_PATHWAY	BAIAP2	BAI1-associated protein 2	1349	1.185	0.3345	Yes
8	HALLMARK_P53_PATHWAY	RGS16	regulator of G-protein signalling 16	1395	1.176	0.3394	Yes
8	HALLMARK_P53_PATHWAY	IL1A	interleukin 1, alpha	1405	1.175	0.3499	Yes
8	HALLMARK_P53_PATHWAY	RALGDS	ral guanine nucleotide dissociation stimulator	1487	1.162	0.3489	Yes
8	HALLMARK_P53_PATHWAY	EPHA2	EPH receptor A2	1499	1.16	0.3589	Yes
8	HALLMARK_P53_PATHWAY	FGF13	fibroblast growth factor 13	1510	1.158	0.3691	Yes
8	HALLMARK_P53_PATHWAY	BAK1	BCL2-antagonist/killer 1	1622	1.141	0.3631	Yes
8	HALLMARK_P53_PATHWAY	LRMP	lymphoid-restricted membrane protein	1722	1.129	0.359	Yes
8	HALLMARK_P53_PATHWAY	PRKAB1	protein kinase, AMP-activated, beta 1 non-catalytic subunit	1867	1.113	0.3475	Yes
8	HALLMARK_P53_PATHWAY	RB1	retinoblastoma 1 (including osteosarcoma)	1872	1.113	0.3582	Yes
8	HALLMARK_P53_PATHWAY	RPS27L	ribosomal protein S27-like	1905	1.109	0.3644	Yes
8	HALLMARK_P53_PATHWAY	PLK3	polo-like kinase 3 (Drosophila)	1964	1.102	0.3664	Yes
8	HALLMARK_P53_PATHWAY	HRAS	v-Ha-ras Harvey rat sarcoma viral oncogene homolog	2054	1.094	0.3634	Yes
8	HALLMARK_P53_PATHWAY	PROCR	protein C receptor, endothelial (EPCR)	2082	1.092	0.3702	Yes
8	HALLMARK_P53_PATHWAY	PCNA	proliferating cell nuclear antigen	2174	1.082	0.3668	Yes
8	HALLMARK_P53_PATHWAY	KIF13B	kinesin family member 13B	2175	1.082	0.3778	Yes
8	HALLMARK_P53_PATHWAY	UPP1	uridine phosphorylase 1	2192	1.08	0.3863	Yes
8	HALLMARK_P53_PATHWAY	WWP1	WW domain containing E3 ubiquitin protein ligase 1	2278	1.073	0.3838	Yes
8	HALLMARK_P53_PATHWAY	H2AFJ	H2A histone family, member J	2333	1.068	0.3861	Yes
8	HALLMARK_P53_PATHWAY	FUCA1	fucosidase, alpha-L- 1, tissue	2450	1.059	0.3785	Yes
8	HALLMARK_P53_PATHWAY	SLC19A2	solute carrier family 19 (thiamine transporter), member 2	2451	1.059	0.3892	Yes
8	HALLMARK_P53_PATHWAY	TNNI1	troponin I type 1 (skeletal, slow)	2527	1.052	0.388	Yes
8	HALLMARK_P53_PATHWAY	APAF1	apoptotic peptidase activating factor	2551	1.05	0.3951	Yes
9	HALLMARK_APOPTOSIS	CTH	cystathionase (cystathionine gamma-lyase)	18	9.237	0.0846	Yes
9	HALLMARK_APOPTOSIS	CCNA1	cyclin A1	35	6.071	0.1395	Yes
9	HALLMARK_APOPTOSIS	FAS	Fas (TNF receptor superfamily, member 6)	87	3.303	0.1627	Yes
9	HALLMARK_APOPTOSIS	TAP1	transporter 1, ATP-binding cassette, sub-family B (MDR/TAP)	127	2.579	0.1809	Yes
9	HALLMARK_APOPTOSIS	CD38	CD38 molecule	157	2.38	0.1988	Yes
9	HALLMARK_APOPTOSIS	DPYD	dihydropyrimidine dehydrogenase	165	2.319	0.2197	Yes
9	HALLMARK_APOPTOSIS	ATF3	activating transcription factor 3	176	2.258	0.2395	Yes
9	HALLMARK_APOPTOSIS	BIRC3	baculoviral IAP repeat-containing 3	190	2.174	0.258	Yes
9	HALLMARK_APOPTOSIS	TGFBR3	transforming growth factor, beta receptor III (betaglycan, 300kDa)	310	1.835	0.2565	Yes
9	HALLMARK_APOPTOSIS	BTG3	BTG family, member 3	396	1.653	0.2587	Yes
9	HALLMARK_APOPTOSIS	IRF1	interferon regulatory factor 1	449	1.578	0.2654	Yes
9	HALLMARK_APOPTOSIS	CASP1	caspase 1, apoptosis-related cysteine peptidase (interleukin 1, beta, convertase)	452	1.575	0.28	Yes
9	HALLMARK_APOPTOSIS	F2R	coagulation factor II (thrombin) receptor	455	1.571	0.2945	Yes
9	HALLMARK_APOPTOSIS	SATB1	special AT-rich sequence binding protein 1 (binds to nuclear matrix/scaffold-associating DNA's)	493	1.524	0.3031	Yes
9	HALLMARK_APOPTOSIS	ERBB2	v-erb-b2 erythroblastic leukemia viral oncogene homolog 2, neuro/glioblastoma derived oncogene homolog (avian)	499	1.518	0.3167	Yes
9	HALLMARK_APOPTOSIS	BNIP3L	BCL2/adenovirus E1B 19kDa interacting protein 3-like	549	1.477	0.3229	Yes
9	HALLMARK_APOPTOSIS	FEZ1	fasciculation and elongation protein zeta 1 (zygin I)	569	1.465	0.3337	Yes
9	HALLMARK_APOPTOSIS	ROCK1	Rho-associated, coiled-coil containing protein kinase 1	644	1.414	0.3354	Yes
9	HALLMARK_APOPTOSIS	IL6	interleukin 6 (interferon, beta 2)	667	1.4	0.3452	Yes
9	HALLMARK_APOPTOSIS	PPP2R5B	protein phosphatase 2, regulatory subunit B (B56), beta isoform	769	1.349	0.3419	Yes
9	HALLMARK_APOPTOSIS	GSN	gelsolin (amyloidosis, Finnish type)	817	1.331	0.3471	Yes
9	HALLMARK_APOPTOSIS	CASP4	caspase 4, apoptosis-related cysteine peptidase	839	1.321	0.3563	Yes
9	HALLMARK_APOPTOSIS	PLAT	plasminogen activator, tissue	849	1.317	0.3673	Yes
9	HALLMARK_APOPTOSIS	DDIT3	DNA-damage-inducible transcript 3	876	1.305	0.3755	Yes
9	HALLMARK_APOPTOSIS	IL18	interleukin 18 (interferon-gamma-inducing factor)	905	1.292	0.3833	Yes
9	HALLMARK_APOPTOSIS	RELA	v-rel reticuloendotheliosis viral oncogene homolog A, nuclear factor of kappa light polypeptide gene enhancer in B-cells 3, p65 (avian)	913	1.29	0.3944	Yes
9	HALLMARK_APOPTOSIS	FDXR	ferredoxin reductase	988	1.269	0.3947	Yes
9	HALLMARK_APOPTOSIS	ANXA1	annexin A1	1111	1.238	0.3871	Yes
9	HALLMARK_APOPTOSIS	GADD45A	growth arrest and DNA-damage-inducible, alpha	1115	1.237	0.3984	Yes
9	HALLMARK_APOPTOSIS	BAX	BCL2-associated X protein	1146	1.23	0.4052	Yes
9	HALLMARK_APOPTOSIS	BTG2	BTG family, member 2	1158	1.229	0.4151	Yes
10	HALLMARK_IL6_JAK_STAT3_SIGNALING	PDGFC	platelet derived growth factor C	51	4.82	0.0965	Yes
10	HALLMARK_IL6_JAK_STAT3_SIGNALING	FAS	Fas (TNF receptor superfamily, member 6)	87	3.303	0.1626	Yes
10	HALLMARK_IL6_JAK_STAT3_SIGNALING	SOCS3	suppressor of cytokine signaling 3	110	2.75	0.2187	Yes
10	HALLMARK_IL6_JAK_STAT3_SIGNALING	CD38	CD38 molecule	157	2.38	0.2631	Yes
10	HALLMARK_IL6_JAK_STAT3_SIGNALING	CD9	CD9 molecule	196	2.157	0.3039	Yes
10	HALLMARK_IL6_JAK_STAT3_SIGNALING	CXCL1	chemokine (C-X-C motif) ligand 1 (melanoma growth stimulating activity, alpha)	242	2.009	0.3404	Yes
10	HALLMARK_IL6_JAK_STAT3_SIGNALING	IL15RA	interleukin 15 receptor, alpha	381	1.682	0.3551	Yes
10	HALLMARK_IL6_JAK_STAT3_SIGNALING	IRF1	interferon regulatory factor 1	449	1.578	0.3788	Yes
10	HALLMARK_IL6_JAK_STAT3_SIGNALING	REG1A	regenerating islet-derived 1 alpha (pancreatic stone protein, pancreatic thread protein)	454	1.571	0.4123	Yes
10	HALLMARK_IL6_JAK_STAT3_SIGNALING	IL7	interleukin 7	592	1.452	0.4222	Yes
10	HALLMARK_IL6_JAK_STAT3_SIGNALING	IL6	interleukin 6 (interferon, beta 2)	667	1.4	0.441	Yes
10	HALLMARK_IL6_JAK_STAT3_SIGNALING	A2M	alpha-2-macroglobulin	702	1.385	0.4656	Yes
11	HALLMARK_HYPOXIA	EFNA1	ephrin-A1	13	10.038	0.0755	Yes
11	HALLMARK_HYPOXIA	WISP2	WNT1 inducible signaling pathway protein 2	14	9.903	0.152	Yes
11	HALLMARK_HYPOXIA	SLC2A1	solute carrier family 2 (facilitated glucose transporter), member 1	47	5.298	0.1878	Yes
11	HALLMARK_HYPOXIA	SLC2A3	solute carrier family 2 (facilitated glucose transporter), member 3	48	5.204	0.228	Yes
11	HALLMARK_HYPOXIA	AKAP12	A kinase (PRKA) anchor protein (gravin) 12	80	3.521	0.2503	Yes
11	HALLMARK_HYPOXIA	CYR61	cysteine-rich, angiogenic inducer, 61	134	2.523	0.2613	Yes
11	HALLMARK_HYPOXIA	ADM	adrenomedullin	163	2.338	0.275	Yes
11	HALLMARK_HYPOXIA	NDRG1	N-myc downstream regulated gene 1	168	2.3	0.2921	Yes
11	HALLMARK_HYPOXIA	ATF3	activating transcription factor 3	176	2.258	0.3084	Yes
11	HALLMARK_HYPOXIA	CITED2	Cbp/p300-interacting transactivator, with Glu/Asp-rich carboxy-terminal domain, 2	198	2.154	0.3217	Yes
11	HALLMARK_HYPOXIA	IGFBP3	insulin-like growth factor binding protein 3	206	2.126	0.337	Yes
11	HALLMARK_HYPOXIA	SULT2B1	sulfotransferase family, cytosolic, 2B, member 1	288	1.887	0.3388	Yes
11	HALLMARK_HYPOXIA	SDC4	syndecan 4 (amphiglycan, ryudocan)	309	1.843	0.3498	Yes
11	HALLMARK_HYPOXIA	MAFF	v-maf musculoaponeurotic fibrosarcoma oncogene homolog F (avian)	324	1.791	0.3615	Yes
11	HALLMARK_HYPOXIA	GYS1	glycogen synthase 1 (muscle)	404	1.644	0.3616	Yes
11	HALLMARK_HYPOXIA	LDHA	lactate dehydrogenase A	458	1.567	0.3653	Yes
11	HALLMARK_HYPOXIA	PPP1R15A	protein phosphatase 1, regulatory (inhibitor) subunit 15A	466	1.558	0.3762	Yes
11	HALLMARK_HYPOXIA	LOX	lysyl oxidase	489	1.53	0.3846	Yes
11	HALLMARK_HYPOXIA	BNIP3L	BCL2/adenovirus E1B 19kDa interacting protein 3-like	549	1.477	0.3866	Yes
11	HALLMARK_HYPOXIA	NFIL3	nuclear factor, interleukin 3 regulated	577	1.46	0.3936	Yes
11	HALLMARK_HYPOXIA	IL6	interleukin 6 (interferon, beta 2)	667	1.4	0.3903	Yes
11	HALLMARK_HYPOXIA	CSRP2	cysteine and glycine-rich protein 2	686	1.391	0.3982	Yes
11	HALLMARK_HYPOXIA	DDIT4	DNA-damage-inducible transcript 4	718	1.378	0.4039	Yes
11	HALLMARK_HYPOXIA	GBE1	glucan (1,4-alpha-), branching enzyme 1 (glycogen branching enzyme, Andersen disease, glycogen storage disease type IV)	719	1.377	0.4146	Yes
12	HALLMARK_INTERFERON_GAMMA_RESPONSE	SAMD9L	sterile alpha motif domain containing 9-like	42	5.64	0.0444	Yes
12	HALLMARK_INTERFERON_GAMMA_RESPONSE	TNFAIP6	tumor necrosis factor, alpha-induced protein 6	70	3.893	0.0754	Yes
12	HALLMARK_INTERFERON_GAMMA_RESPONSE	SSPN	sarcospan (Kras oncogene-associated gene)	79	3.609	0.1068	Yes
12	HALLMARK_INTERFERON_GAMMA_RESPONSE	C1R	complement component 1, r subcomponent	83	3.48	0.1378	Yes
12	HALLMARK_INTERFERON_GAMMA_RESPONSE	FAS	Fas (TNF receptor superfamily, member 6)	87	3.303	0.1672	Yes
12	HALLMARK_INTERFERON_GAMMA_RESPONSE	C1S	complement component 1, s subcomponent	90	3.289	0.1967	Yes
12	HALLMARK_INTERFERON_GAMMA_RESPONSE	SOCS3	suppressor of cytokine signaling 3	110	2.75	0.2186	Yes
12	HALLMARK_INTERFERON_GAMMA_RESPONSE	TAP1	transporter 1, ATP-binding cassette, sub-family B (MDR/TAP)	127	2.579	0.2394	Yes
12	HALLMARK_INTERFERON_GAMMA_RESPONSE	CD38	CD38 molecule	157	2.38	0.2563	Yes
12	HALLMARK_INTERFERON_GAMMA_RESPONSE	NCOA3	nuclear receptor coactivator 3	290	1.882	0.2524	Yes
12	HALLMARK_INTERFERON_GAMMA_RESPONSE	BANK1	B-cell scaffold protein with ankyrin repeats 1	292	1.871	0.2692	Yes
12	HALLMARK_INTERFERON_GAMMA_RESPONSE	STAT4	signal transducer and activator of transcription 4	354	1.728	0.2752	Yes
12	HALLMARK_INTERFERON_GAMMA_RESPONSE	IL15RA	interleukin 15 receptor, alpha	381	1.682	0.2863	Yes
12	HALLMARK_INTERFERON_GAMMA_RESPONSE	IRF1	interferon regulatory factor 1	449	1.578	0.29	Yes
12	HALLMARK_INTERFERON_GAMMA_RESPONSE	CASP1	caspase 1, apoptosis-related cysteine peptidase (interleukin 1, beta, convertase)	452	1.575	0.3039	Yes
12	HALLMARK_INTERFERON_GAMMA_RESPONSE	NFKBIA	nuclear factor of kappa light polypeptide gene enhancer in B-cells inhibitor, alpha	480	1.543	0.3136	Yes
12	HALLMARK_INTERFERON_GAMMA_RESPONSE	CCL2	chemokine (C-C motif) ligand 2	524	1.498	0.3203	Yes
12	HALLMARK_INTERFERON_GAMMA_RESPONSE	IL7	interleukin 7	592	1.452	0.3229	Yes
12	HALLMARK_INTERFERON_GAMMA_RESPONSE	IL6	interleukin 6 (interferon, beta 2)	667	1.4	0.3238	Yes
12	HALLMARK_INTERFERON_GAMMA_RESPONSE	IFI44	interferon-induced protein 44	722	1.375	0.3277	Yes
12	HALLMARK_INTERFERON_GAMMA_RESPONSE	IFIT1	interferon-induced protein with tetratricopeptide repeats 1	735	1.368	0.3382	Yes
12	HALLMARK_INTERFERON_GAMMA_RESPONSE	VCAM1	vascular cell adhesion molecule 1	811	1.333	0.3384	Yes
12	HALLMARK_INTERFERON_GAMMA_RESPONSE	CASP4	caspase 4, apoptosis-related cysteine peptidase	839	1.321	0.3461	Yes
12	HALLMARK_INTERFERON_GAMMA_RESPONSE	IL15	interleukin 15	965	1.274	0.3378	Yes
12	HALLMARK_INTERFERON_GAMMA_RESPONSE	PDE4B	phosphodiesterase 4B, cAMP-specific (phosphodiesterase E4 dunce homolog, Drosophila)	1003	1.264	0.3434	Yes
12	HALLMARK_INTERFERON_GAMMA_RESPONSE	SLC25A28	solute carrier family 25, member 28	1047	1.254	0.3479	Yes
12	HALLMARK_INTERFERON_GAMMA_RESPONSE	RNF31	ring finger protein 31	1145	1.231	0.3437	Yes
12	HALLMARK_INTERFERON_GAMMA_RESPONSE	PARP12	poly (ADP-ribose) polymerase family, member 12	1206	1.219	0.3452	Yes
12	HALLMARK_INTERFERON_GAMMA_RESPONSE	BPGM	2,3-bisphosphoglycerate mutase	1270	1.205	0.3461	Yes
12	HALLMARK_INTERFERON_GAMMA_RESPONSE	CSF2RB	colony stimulating factor 2 receptor, beta, low-affinity (granulocyte-macrophage)	1279	1.202	0.3558	Yes
