# Supplementary material for: Establishment of highly metastatic KRAS mutant lung cancer cell sublines in long-term three-dimensional low attachment cultures
Source: PLoS One. 2017 Aug 7;12(8):e0181342. doi: 10.1371/journal.pone.0181342 (PMC5546599; doi:10.1371/journal.pone.0181342)
Supplement: S2 Table — (XLSX) [file pone.0181342.s007.xlsx]

## Sheet: Sheet1
Ranking	Gene Set	Gene Symbol	Gene Title	Rank in Gene List	Rank Metric Score	Running ES	Core Enrichment
1	HALLMARK_APICAL_JUNCTION	MMP9	matrix metallopeptidase 9 (gelatinase B, 92kDa gelatinase, 92kDa type IV collagenase)	24	4.577	0.0466	Yes
1	HALLMARK_APICAL_JUNCTION	AMIGO2	adhesion molecule with Ig-like domain 2	26	4.266	0.0935	Yes
1	HALLMARK_APICAL_JUNCTION	ICAM2	intercellular adhesion molecule 2	47	3.356	0.1273	Yes
1	HALLMARK_APICAL_JUNCTION	NEXN	nexilin (F actin binding protein)	61	2.739	0.1555	Yes
1	HALLMARK_APICAL_JUNCTION	ACTG2	actin, gamma 2, smooth muscle, enteric	69	2.634	0.1834	Yes
1	HALLMARK_APICAL_JUNCTION	AKT3	v-akt murine thymoma viral oncogene homolog 3 (protein kinase B, gamma)	77	2.446	0.2093	Yes
1	HALLMARK_APICAL_JUNCTION	GNAI1	guanine nucleotide binding protein (G protein), alpha inhibiting activity polypeptide 1	84	2.394	0.2347	Yes
1	HALLMARK_APICAL_JUNCTION	ICAM1	intercellular adhesion molecule 1 (CD54), human rhinovirus receptor	86	2.386	0.2608	Yes
1	HALLMARK_APICAL_JUNCTION	LAMC2	laminin, gamma 2	104	2.221	0.2826	Yes
1	HALLMARK_APICAL_JUNCTION	LAMA3	laminin, alpha 3	109	2.128	0.3055	Yes
1	HALLMARK_APICAL_JUNCTION	CTNNA1	catenin (cadherin-associated protein), alpha 1, 102kDa	159	1.853	0.3181	Yes
1	HALLMARK_APICAL_JUNCTION	TGFBI	transforming growth factor, beta-induced, 68kDa	170	1.821	0.3366	Yes
1	HALLMARK_APICAL_JUNCTION	MDK	midkine (neurite growth-promoting factor 2)	278	1.602	0.3374	Yes
1	HALLMARK_APICAL_JUNCTION	CDH1	cadherin 1, type 1, E-cadherin (epithelial)	350	1.514	0.3428	Yes
1	HALLMARK_APICAL_JUNCTION	CTNND1	catenin (cadherin-associated protein), delta 1	438	1.449	0.3451	Yes
1	HALLMARK_APICAL_JUNCTION	ACTN1	actinin, alpha 1	463	1.428	0.357	Yes
1	HALLMARK_APICAL_JUNCTION	PVRL2	poliovirus receptor-related 2 (herpesvirus entry mediator B)	482	1.42	0.3698	Yes
2	HALLMARK_GLYCOLYSIS	SPAG4	sperm associated antigen 4	80	2.404	0.0144	Yes
2	HALLMARK_GLYCOLYSIS	P4HA2	procollagen-proline, 2-oxoglutarate 4-dioxygenase (proline 4-hydroxylase), alpha polypeptide II	149	1.907	0.0252	Yes
2	HALLMARK_GLYCOLYSIS	TGFBI	transforming growth factor, beta-induced, 68kDa	170	1.821	0.0425	Yes
2	HALLMARK_GLYCOLYSIS	CITED2	Cbp/p300-interacting transactivator, with Glu/Asp-rich carboxy-terminal domain, 2	175	1.805	0.0622	Yes
2	HALLMARK_GLYCOLYSIS	PGK1	phosphoglycerate kinase 1	178	1.799	0.0822	Yes
2	HALLMARK_GLYCOLYSIS	ERO1L	ERO1-like (S. cerevisiae)	180	1.794	0.1022	Yes
2	HALLMARK_GLYCOLYSIS	PAM	peptidylglycine alpha-amidating monooxygenase	195	1.751	0.1197	Yes
2	HALLMARK_GLYCOLYSIS	PFKP	phosphofructokinase, platelet	205	1.737	0.1379	Yes
2	HALLMARK_GLYCOLYSIS	CHST4	carbohydrate (N-acetylglucosamine 6-O) sulfotransferase 4	253	1.652	0.149	Yes
2	HALLMARK_GLYCOLYSIS	B4GALT7	xylosylprotein beta 1,4-galactosyltransferase, polypeptide 7 (galactosyltransferase I)	294	1.575	0.1605	Yes
2	HALLMARK_GLYCOLYSIS	AGL	amylo-1, 6-glucosidase, 4-alpha-glucanotransferase (glycogen debranching enzyme, glycogen storage disease type III)	299	1.571	0.1775	Yes
2	HALLMARK_GLYCOLYSIS	DSC2	desmocollin 2	361	1.507	0.1849	Yes
2	HALLMARK_GLYCOLYSIS	GLRX	glutaredoxin (thioltransferase)	417	1.461	0.1926	Yes
2	HALLMARK_GLYCOLYSIS	SLC16A3	solute carrier family 16, member 3 (monocarboxylic acid transporter 4)	446	1.444	0.2045	Yes
2	HALLMARK_GLYCOLYSIS	LDHA	lactate dehydrogenase A	513	1.4	0.2098	Yes
2	HALLMARK_GLYCOLYSIS	TSTA3	tissue specific transplantation antigen P35B	529	1.396	0.2231	Yes
2	HALLMARK_GLYCOLYSIS	KIF20A	kinesin family member 20A	659	1.321	0.2176	Yes
2	HALLMARK_GLYCOLYSIS	ME1	malic enzyme 1, NADP(+)-dependent, cytosolic	679	1.313	0.2294	Yes
2	HALLMARK_GLYCOLYSIS	ADORA2B	adenosine A2b receptor	700	1.305	0.2409	Yes
2	HALLMARK_GLYCOLYSIS	B4GALT1	UDP-Gal:betaGlcNAc beta 1,4- galactosyltransferase, polypeptide 1	705	1.303	0.255	Yes
2	HALLMARK_GLYCOLYSIS	G6PD	glucose-6-phosphate dehydrogenase	772	1.283	0.259	Yes
2	HALLMARK_GLYCOLYSIS	CTH	cystathionase (cystathionine gamma-lyase)	876	1.251	0.2568	Yes
2	HALLMARK_GLYCOLYSIS	GPC1	glypican 1	886	1.247	0.2694	Yes
2	HALLMARK_GLYCOLYSIS	NOL3	nucleolar protein 3 (apoptosis repressor with CARD domain)	907	1.24	0.2802	Yes
2	HALLMARK_GLYCOLYSIS	DDIT4	DNA-damage-inducible transcript 4	983	1.222	0.2821	Yes
2	HALLMARK_GLYCOLYSIS	B4GALT2	UDP-Gal:betaGlcNAc beta 1,4- galactosyltransferase, polypeptide 2	1021	1.211	0.2899	Yes
2	HALLMARK_GLYCOLYSIS	XYLT2	xylosyltransferase II	1093	1.196	0.2922	Yes
2	HALLMARK_GLYCOLYSIS	HMMR	hyaluronan-mediated motility receptor (RHAMM)	1122	1.19	0.3012	Yes
2	HALLMARK_GLYCOLYSIS	ALG1	asparagine-linked glycosylation 1 homolog (S. cerevisiae, beta-1,4-mannosyltransferase)	1150	1.185	0.3102	Yes
2	HALLMARK_GLYCOLYSIS	RARS	arginyl-tRNA synthetase	1162	1.182	0.3218	Yes
2	HALLMARK_GLYCOLYSIS	LDHC	lactate dehydrogenase C	1178	1.18	0.3327	Yes
2	HALLMARK_GLYCOLYSIS	MIF	macrophage migration inhibitory factor (glycosylation-inhibiting factor)	1478	1.13	0.2982	Yes
2	HALLMARK_GLYCOLYSIS	PYGL	phosphorylase, glycogen; liver (Hers disease, glycogen storage disease type VI)	1569	1.12	0.2965	Yes
2	HALLMARK_GLYCOLYSIS	EXT2	exostoses (multiple) 2	1577	1.119	0.308	Yes
2	HALLMARK_GLYCOLYSIS	PHKA2	phosphorylase kinase, alpha 2 (liver)	1580	1.118	0.3203	Yes
2	HALLMARK_GLYCOLYSIS	KDELR3	KDEL (Lys-Asp-Glu-Leu) endoplasmic reticulum protein retention receptor 3	1604	1.114	0.3292	Yes
2	HALLMARK_GLYCOLYSIS	SLC37A4	solute carrier family 37 (glycerol-6-phosphate transporter), member 4	1651	1.107	0.3344	Yes
3	HALLMARK_ESTROGEN_RESPONSE_LATE	TRIM29	tripartite motif-containing 29	18	4.889	0.0399	Yes
3	HALLMARK_ESTROGEN_RESPONSE_LATE	CCNA1	cyclin A1	25	4.5	0.0783	Yes
3	HALLMARK_ESTROGEN_RESPONSE_LATE	IMPA2	inositol(myo)-1(or 4)-monophosphatase 2	39	3.713	0.1088	Yes
3	HALLMARK_ESTROGEN_RESPONSE_LATE	PLAC1	placenta-specific 1	68	2.637	0.1274	Yes
3	HALLMARK_ESTROGEN_RESPONSE_LATE	NMU	neuromedin U	71	2.569	0.1496	Yes
3	HALLMARK_ESTROGEN_RESPONSE_LATE	LAMC2	laminin, gamma 2	104	2.221	0.1639	Yes
3	HALLMARK_ESTROGEN_RESPONSE_LATE	OPN3	opsin 3 (encephalopsin, panopsin)	144	1.937	0.1747	Yes
3	HALLMARK_ESTROGEN_RESPONSE_LATE	WFS1	Wolfram syndrome 1 (wolframin)	158	1.865	0.1889	Yes
3	HALLMARK_ESTROGEN_RESPONSE_LATE	ST6GALNAC2	ST6 (alpha-N-acetyl-neuraminyl-2,3-beta-galactosyl-1,3)-N-acetylgalactosaminide alpha-2,6-sialyltransferase 2	190	1.762	0.1994	Yes
3	HALLMARK_ESTROGEN_RESPONSE_LATE	FLNB	filamin B, beta (actin binding protein 278)	201	1.741	0.2131	Yes
3	HALLMARK_ESTROGEN_RESPONSE_LATE	ABCA3	ATP-binding cassette, sub-family A (ABC1), member 3	232	1.681	0.223	Yes
3	HALLMARK_ESTROGEN_RESPONSE_LATE	SERPINA1	serpin peptidase inhibitor, clade A (alpha-1 antiproteinase, antitrypsin), member 1	242	1.665	0.2362	Yes
3	HALLMARK_ESTROGEN_RESPONSE_LATE	MDK	midkine (neurite growth-promoting factor 2)	278	1.602	0.2446	Yes
3	HALLMARK_ESTROGEN_RESPONSE_LATE	AREG	amphiregulin (schwannoma-derived growth factor)	312	1.554	0.253	Yes
3	HALLMARK_ESTROGEN_RESPONSE_LATE	CDH1	cadherin 1, type 1, E-cadherin (epithelial)	350	1.514	0.2603	Yes
3	HALLMARK_ESTROGEN_RESPONSE_LATE	TFAP2C	transcription factor AP-2 gamma (activating enhancer binding protein 2 gamma)	455	1.437	0.2564	Yes
3	HALLMARK_ESTROGEN_RESPONSE_LATE	TST	thiosulfate sulfurtransferase (rhodanese)	484	1.418	0.2644	Yes
3	HALLMARK_ESTROGEN_RESPONSE_LATE	TSTA3	tissue specific transplantation antigen P35B	529	1.396	0.2696	Yes
3	HALLMARK_ESTROGEN_RESPONSE_LATE	FARP1	FERM, RhoGEF (ARHGEF) and pleckstrin domain protein 1 (chondrocyte-derived)	541	1.387	0.28	Yes
3	HALLMARK_ESTROGEN_RESPONSE_LATE	ID2	inhibitor of DNA binding 2, dominant negative helix-loop-helix protein	617	1.34	0.2798	Yes
3	HALLMARK_ESTROGEN_RESPONSE_LATE	KIF20A	kinesin family member 20A	659	1.321	0.2849	Yes
3	HALLMARK_ESTROGEN_RESPONSE_LATE	PERP	PERP, TP53 apoptosis effector	666	1.318	0.2955	Yes
3	HALLMARK_ESTROGEN_RESPONSE_LATE	COX6C	cytochrome c oxidase subunit VIc	683	1.312	0.3044	Yes
3	HALLMARK_ESTROGEN_RESPONSE_LATE	PCP4	Purkinje cell protein 4	738	1.292	0.3071	Yes
3	HALLMARK_ESTROGEN_RESPONSE_LATE	MYB	v-myb myeloblastosis viral oncogene homolog (avian)	861	1.254	0.2987	Yes
3	HALLMARK_ESTROGEN_RESPONSE_LATE	PLXNB1	plexin B1	884	1.248	0.3062	Yes
3	HALLMARK_ESTROGEN_RESPONSE_LATE	BTG3	BTG family, member 3	988	1.22	0.3005	Yes
3	HALLMARK_ESTROGEN_RESPONSE_LATE	HPRT1	hypoxanthine phosphoribosyltransferase 1 (Lesch-Nyhan syndrome)	1033	1.208	0.3041	Yes
3	HALLMARK_ESTROGEN_RESPONSE_LATE	CD9	CD9 molecule	1048	1.206	0.3124	Yes
3	HALLMARK_ESTROGEN_RESPONSE_LATE	CKB	creatine kinase, brain	1059	1.203	0.3214	Yes
3	HALLMARK_ESTROGEN_RESPONSE_LATE	RNASEH2A	ribonuclease H2, subunit A	1079	1.2	0.3288	Yes
3	HALLMARK_ESTROGEN_RESPONSE_LATE	ATP2B4	ATPase, Ca++ transporting, plasma membrane 4	1087	1.197	0.3382	Yes
4	HALLMARK_IL6_JAK_STAT3_SIGNALING	CSF2	colony stimulating factor 2 (granulocyte-macrophage)	225	1.688	0.3663	Yes
4	HALLMARK_IL6_JAK_STAT3_SIGNALING	PDGFC	platelet derived growth factor C	234	1.679	0.4033	Yes
4	HALLMARK_IL6_JAK_STAT3_SIGNALING	IL7	interleukin 7	329	1.533	0.4235	Yes
4	HALLMARK_IL6_JAK_STAT3_SIGNALING	IL4R	interleukin 4 receptor	356	1.509	0.4537	Yes
4	HALLMARK_IL6_JAK_STAT3_SIGNALING	CXCL1	chemokine (C-X-C motif) ligand 1 (melanoma growth stimulating activity, alpha)	11	5.902	0.1326	Yes
4	HALLMARK_IL6_JAK_STAT3_SIGNALING	IL6	interleukin 6 (interferon, beta 2)	15	5.139	0.2492	Yes
4	HALLMARK_IL6_JAK_STAT3_SIGNALING	TLR2	toll-like receptor 2	53	3.053	0.3128	Yes
4	HALLMARK_IL6_JAK_STAT3_SIGNALING	PTPN2	protein tyrosine phosphatase, non-receptor type 2	166	1.834	0.337	Yes
5	HALLMARK_TNFA_SIGNALING_VIA_NFKB	CXCL1	chemokine (C-X-C motif) ligand 1 (melanoma growth stimulating activity, alpha)	11	5.902	0.0505	Yes
5	HALLMARK_TNFA_SIGNALING_VIA_NFKB	IL6	interleukin 6 (interferon, beta 2)	15	5.139	0.0956	Yes
5	HALLMARK_TNFA_SIGNALING_VIA_NFKB	INHBA	inhibin, beta A (activin A, activin AB alpha polypeptide)	52	3.073	0.1171	Yes
5	HALLMARK_TNFA_SIGNALING_VIA_NFKB	TLR2	toll-like receptor 2	53	3.053	0.1441	Yes
5	HALLMARK_TNFA_SIGNALING_VIA_NFKB	CYR61	cysteine-rich, angiogenic inducer, 61	55	2.959	0.1702	Yes
5	HALLMARK_TNFA_SIGNALING_VIA_NFKB	PTX3	pentraxin-related gene, rapidly induced by IL-1 beta	59	2.789	0.1944	Yes
5	HALLMARK_TNFA_SIGNALING_VIA_NFKB	ICAM1	intercellular adhesion molecule 1 (CD54), human rhinovirus receptor	86	2.386	0.2114	Yes
5	HALLMARK_TNFA_SIGNALING_VIA_NFKB	EDN1	endothelin 1	102	2.235	0.2288	Yes
5	HALLMARK_TNFA_SIGNALING_VIA_NFKB	TNC	tenascin C (hexabrachion)	111	2.116	0.2463	Yes
5	HALLMARK_TNFA_SIGNALING_VIA_NFKB	TNIP1	TNFAIP3 interacting protein 1	112	2.115	0.265	Yes
5	HALLMARK_TNFA_SIGNALING_VIA_NFKB	NR4A3	nuclear receptor subfamily 4, group A, member 3	122	2.043	0.2817	Yes
5	HALLMARK_TNFA_SIGNALING_VIA_NFKB	MARCKS	myristoylated alanine-rich protein kinase C substrate	133	1.966	0.2975	Yes
5	HALLMARK_TNFA_SIGNALING_VIA_NFKB	CSF2	colony stimulating factor 2 (granulocyte-macrophage)	225	1.688	0.298	Yes
5	HALLMARK_TNFA_SIGNALING_VIA_NFKB	AREG	amphiregulin (schwannoma-derived growth factor)	312	1.554	0.2982	Yes
5	HALLMARK_TNFA_SIGNALING_VIA_NFKB	PNRC1	proline-rich nuclear receptor coactivator 1	323	1.538	0.3102	Yes
5	HALLMARK_TNFA_SIGNALING_VIA_NFKB	CFLAR	CASP8 and FADD-like apoptosis regulator	404	1.471	0.3106	Yes
5	HALLMARK_TNFA_SIGNALING_VIA_NFKB	TNFRSF9	tumor necrosis factor receptor superfamily, member 9	509	1.401	0.3065	Yes
5	HALLMARK_TNFA_SIGNALING_VIA_NFKB	G0S2	G0/G1switch 2	544	1.384	0.3133	Yes
5	HALLMARK_TNFA_SIGNALING_VIA_NFKB	TANK	TRAF family member-associated NFKB activator	610	1.345	0.315	Yes
5	HALLMARK_TNFA_SIGNALING_VIA_NFKB	ID2	inhibitor of DNA binding 2, dominant negative helix-loop-helix protein	617	1.34	0.3259	Yes
5	HALLMARK_TNFA_SIGNALING_VIA_NFKB	TIPARP	TCDD-inducible poly(ADP-ribose) polymerase	676	1.314	0.3283	Yes
5	HALLMARK_TNFA_SIGNALING_VIA_NFKB	B4GALT1	UDP-Gal:betaGlcNAc beta 1,4- galactosyltransferase, polypeptide 1	705	1.303	0.3354	Yes
5	HALLMARK_TNFA_SIGNALING_VIA_NFKB	DUSP1	dual specificity phosphatase 1	728	1.294	0.3434	Yes
5	HALLMARK_TNFA_SIGNALING_VIA_NFKB	KLF2	Kruppel-like factor 2 (lung)	808	1.271	0.3421	Yes
5	HALLMARK_TNFA_SIGNALING_VIA_NFKB	SDC4	syndecan 4 (amphiglycan, ryudocan)	827	1.264	0.3505	Yes
5	HALLMARK_TNFA_SIGNALING_VIA_NFKB	GFPT2	glutamine-fructose-6-phosphate transaminase 2	881	1.25	0.3531	Yes
5	HALLMARK_TNFA_SIGNALING_VIA_NFKB	PDE4B	phosphodiesterase 4B, cAMP-specific (phosphodiesterase E4 dunce homolog, Drosophila)	931	1.235	0.3563	Yes
5	HALLMARK_TNFA_SIGNALING_VIA_NFKB	EFNA1	ephrin-A1	939	1.233	0.3661	Yes
5	HALLMARK_TNFA_SIGNALING_VIA_NFKB	BTG3	BTG family, member 3	988	1.22	0.3693	Yes
5	HALLMARK_TNFA_SIGNALING_VIA_NFKB	NFKBIA	nuclear factor of kappa light polypeptide gene enhancer in B-cells inhibitor, alpha	1019	1.211	0.3753	Yes
5	HALLMARK_TNFA_SIGNALING_VIA_NFKB	GADD45A	growth arrest and DNA-damage-inducible, alpha	1096	1.196	0.3738	Yes
5	HALLMARK_TNFA_SIGNALING_VIA_NFKB	SOD2	superoxide dismutase 2, mitochondrial	1139	1.187	0.3777	Yes
5	HALLMARK_TNFA_SIGNALING_VIA_NFKB	IFIH1	interferon induced with helicase C domain 1	1170	1.182	0.3834	Yes
5	HALLMARK_TNFA_SIGNALING_VIA_NFKB	JAG1	jagged 1 (Alagille syndrome)	1233	1.171	0.3839	Yes
6	HALLMARK_EPITHELIAL_MESENCHYMAL_TRANSITION	CXCL1	chemokine (C-X-C motif) ligand 1 (melanoma growth stimulating activity, alpha)	11	5.902	0.0451	Yes
6	HALLMARK_EPITHELIAL_MESENCHYMAL_TRANSITION	IL6	interleukin 6 (interferon, beta 2)	15	5.139	0.0855	Yes
6	HALLMARK_EPITHELIAL_MESENCHYMAL_TRANSITION	VIM	vimentin	21	4.74	0.1223	Yes
6	HALLMARK_EPITHELIAL_MESENCHYMAL_TRANSITION	COL12A1	collagen, type XII, alpha 1	35	3.912	0.1513	Yes
6	HALLMARK_EPITHELIAL_MESENCHYMAL_TRANSITION	IL32	interleukin 32	40	3.694	0.18	Yes
6	HALLMARK_EPITHELIAL_MESENCHYMAL_TRANSITION	INHBA	inhibin, beta A (activin A, activin AB alpha polypeptide)	52	3.073	0.2027	Yes
6	HALLMARK_EPITHELIAL_MESENCHYMAL_TRANSITION	CYR61	cysteine-rich, angiogenic inducer, 61	55	2.959	0.2259	Yes
6	HALLMARK_EPITHELIAL_MESENCHYMAL_TRANSITION	PTX3	pentraxin-related gene, rapidly induced by IL-1 beta	59	2.789	0.2475	Yes
6	HALLMARK_EPITHELIAL_MESENCHYMAL_TRANSITION	ITGAV	integrin, alpha V (vitronectin receptor, alpha polypeptide, antigen CD51)	79	2.411	0.2637	Yes
6	HALLMARK_EPITHELIAL_MESENCHYMAL_TRANSITION	LAMC2	laminin, gamma 2	104	2.221	0.2775	Yes
6	HALLMARK_EPITHELIAL_MESENCHYMAL_TRANSITION	LAMA3	laminin, alpha 3	109	2.128	0.2938	Yes
6	HALLMARK_EPITHELIAL_MESENCHYMAL_TRANSITION	TNC	tenascin C (hexabrachion)	111	2.116	0.3104	Yes
6	HALLMARK_EPITHELIAL_MESENCHYMAL_TRANSITION	TGFBI	transforming growth factor, beta-induced, 68kDa	170	1.821	0.3157	Yes
6	HALLMARK_EPITHELIAL_MESENCHYMAL_TRANSITION	VEGFC	vascular endothelial growth factor C	173	1.807	0.3297	Yes
6	HALLMARK_EPITHELIAL_MESENCHYMAL_TRANSITION	SNAI2	snail homolog 2 (Drosophila)	188	1.77	0.3416	Yes
6	HALLMARK_EPITHELIAL_MESENCHYMAL_TRANSITION	LOXL2	lysyl oxidase-like 2	220	1.698	0.3501	Yes
6	HALLMARK_EPITHELIAL_MESENCHYMAL_TRANSITION	TAGLN	transgelin	260	1.642	0.357	Yes
6	HALLMARK_EPITHELIAL_MESENCHYMAL_TRANSITION	AREG	amphiregulin (schwannoma-derived growth factor)	312	1.554	0.3612	Yes
6	HALLMARK_EPITHELIAL_MESENCHYMAL_TRANSITION	ACTA2	actin, alpha 2, smooth muscle, aorta	334	1.53	0.3701	Yes
6	HALLMARK_EPITHELIAL_MESENCHYMAL_TRANSITION	MAGEE1	melanoma antigen family E, 1	466	1.424	0.3606	Yes
6	HALLMARK_EPITHELIAL_MESENCHYMAL_TRANSITION	LEPRE1	leucine proline-enriched proteoglycan (leprecan) 1	475	1.421	0.3706	Yes
6	HALLMARK_EPITHELIAL_MESENCHYMAL_TRANSITION	DST	dystonin	487	1.417	0.3801	Yes
6	HALLMARK_EPITHELIAL_MESENCHYMAL_TRANSITION	IGFBP2	insulin-like growth factor binding protein 2, 36kDa	609	1.345	0.3716	Yes
6	HALLMARK_EPITHELIAL_MESENCHYMAL_TRANSITION	ID2	inhibitor of DNA binding 2, dominant negative helix-loop-helix protein	617	1.34	0.3811	Yes
6	HALLMARK_EPITHELIAL_MESENCHYMAL_TRANSITION	TNFRSF12A	tumor necrosis factor receptor superfamily, member 12A	681	1.313	0.3816	Yes
6	HALLMARK_EPITHELIAL_MESENCHYMAL_TRANSITION	CTHRC1	collagen triple helix repeat containing 1	789	1.278	0.3747	Yes
6	HALLMARK_EPITHELIAL_MESENCHYMAL_TRANSITION	SDC4	syndecan 4 (amphiglycan, ryudocan)	827	1.264	0.3789	Yes
6	HALLMARK_EPITHELIAL_MESENCHYMAL_TRANSITION	PLOD3	procollagen-lysine, 2-oxoglutarate 5-dioxygenase 3	856	1.255	0.3844	Yes
6	HALLMARK_EPITHELIAL_MESENCHYMAL_TRANSITION	MMP1	matrix metallopeptidase 1 (interstitial collagenase)	885	1.248	0.3899	Yes
6	HALLMARK_EPITHELIAL_MESENCHYMAL_TRANSITION	GPC1	glypican 1	886	1.247	0.3998	Yes
7	HALLMARK_KRAS_SIGNALING_UP	GNG11	guanine nucleotide binding protein (G protein), gamma 11	5	11.443	0.1095	Yes
7	HALLMARK_KRAS_SIGNALING_UP	MMP9	matrix metallopeptidase 9 (gelatinase B, 92kDa gelatinase, 92kDa type IV collagenase)	24	4.577	0.1508	Yes
7	HALLMARK_KRAS_SIGNALING_UP	INHBA	inhibin, beta A (activin A, activin AB alpha polypeptide)	52	3.073	0.1761	Yes
7	HALLMARK_KRAS_SIGNALING_UP	SPRY2	sprouty homolog 2 (Drosophila)	160	1.85	0.177	Yes
7	HALLMARK_KRAS_SIGNALING_UP	BTC	betacellulin	174	1.806	0.1924	Yes
7	HALLMARK_KRAS_SIGNALING_UP	ERO1L	ERO1-like (S. cerevisiae)	180	1.794	0.2089	Yes
7	HALLMARK_KRAS_SIGNALING_UP	CSF2	colony stimulating factor 2 (granulocyte-macrophage)	225	1.688	0.2182	Yes
7	HALLMARK_KRAS_SIGNALING_UP	DCBLD2	discoidin, CUB and LCCL domain containing 2	284	1.592	0.2243	Yes
7	HALLMARK_KRAS_SIGNALING_UP	EREG	epiregulin	324	1.537	0.233	Yes
7	HALLMARK_KRAS_SIGNALING_UP	SATB1	special AT-rich sequence binding protein 1 (binds to nuclear matrix/scaffold-associating DNA's)	357	1.509	0.2425	Yes
7	HALLMARK_KRAS_SIGNALING_UP	GLRX	glutaredoxin (thioltransferase)	417	1.461	0.2472	Yes
7	HALLMARK_KRAS_SIGNALING_UP	G0S2	G0/G1switch 2	544	1.384	0.2406	Yes
7	HALLMARK_KRAS_SIGNALING_UP	ID2	inhibitor of DNA binding 2, dominant negative helix-loop-helix protein	617	1.34	0.2421	Yes
7	HALLMARK_KRAS_SIGNALING_UP	PCP4	Purkinje cell protein 4	738	1.292	0.2355	Yes
7	HALLMARK_KRAS_SIGNALING_UP	PSMB8	proteasome (prosome, macropain) subunit, beta type, 8 (large multifunctional peptidase 7)	779	1.28	0.2415	Yes
7	HALLMARK_KRAS_SIGNALING_UP	LAPTM5	lysosomal associated multispanning membrane protein 5	792	1.276	0.2519	Yes
7	HALLMARK_KRAS_SIGNALING_UP	DUSP6	dual specificity phosphatase 6	853	1.256	0.2545	Yes
7	HALLMARK_KRAS_SIGNALING_UP	GFPT2	glutamine-fructose-6-phosphate transaminase 2	881	1.25	0.2623	Yes
7	HALLMARK_KRAS_SIGNALING_UP	RBM4	RNA binding motif protein 4	924	1.237	0.2676	Yes
7	HALLMARK_KRAS_SIGNALING_UP	KCNN4	potassium intermediate/small conductance calcium-activated channel, subfamily N, member 4	984	1.221	0.27	Yes
8	HALLMARK_HYPOXIA	FBP1	fructose-1,6-bisphosphatase 1	7	9.914	0.0792	Yes
8	HALLMARK_HYPOXIA	IL6	interleukin 6 (interferon, beta 2)	15	5.139	0.1198	Yes
8	HALLMARK_HYPOXIA	CYR61	cysteine-rich, angiogenic inducer, 61	55	2.959	0.1375	Yes
8	HALLMARK_HYPOXIA	CSRP2	cysteine and glycine-rich protein 2	76	2.488	0.1545	Yes
8	HALLMARK_HYPOXIA	NDRG1	N-myc downstream regulated gene 1	89	2.369	0.1718	Yes
8	HALLMARK_HYPOXIA	BNIP3L	BCL2/adenovirus E1B 19kDa interacting protein 3-like	100	2.252	0.1885	Yes
8	HALLMARK_HYPOXIA	ADM	adrenomedullin	121	2.053	0.2019	Yes
8	HALLMARK_HYPOXIA	P4HA2	procollagen-proline, 2-oxoglutarate 4-dioxygenase (proline 4-hydroxylase), alpha polypeptide II	149	1.907	0.2131	Yes
8	HALLMARK_HYPOXIA	TGFBI	transforming growth factor, beta-induced, 68kDa	170	1.821	0.2247	Yes
8	HALLMARK_HYPOXIA	CITED2	Cbp/p300-interacting transactivator, with Glu/Asp-rich carboxy-terminal domain, 2	175	1.805	0.2387	Yes
8	HALLMARK_HYPOXIA	PGK1	phosphoglycerate kinase 1	178	1.799	0.253	Yes
8	HALLMARK_HYPOXIA	ERO1L	ERO1-like (S. cerevisiae)	180	1.794	0.2673	Yes
8	HALLMARK_HYPOXIA	WSB1	WD repeat and SOCS box-containing 1	187	1.771	0.2807	Yes
8	HALLMARK_HYPOXIA	PAM	peptidylglycine alpha-amidating monooxygenase	195	1.751	0.2938	Yes
8	HALLMARK_HYPOXIA	PFKP	phosphofructokinase, platelet	205	1.737	0.3065	Yes
8	HALLMARK_HYPOXIA	SLC2A1	solute carrier family 2 (facilitated glucose transporter), member 1	315	1.546	0.3017	Yes
8	HALLMARK_HYPOXIA	PNRC1	proline-rich nuclear receptor coactivator 1	323	1.538	0.313	Yes
8	HALLMARK_HYPOXIA	GBE1	glucan (1,4-alpha-), branching enzyme 1 (glycogen branching enzyme, Andersen disease, glycogen storage disease type IV)	382	1.489	0.3159	Yes
8	HALLMARK_HYPOXIA	PGM1	phosphoglucomutase 1	388	1.486	0.3272	Yes
8	HALLMARK_HYPOXIA	TES	testis derived transcript (3 LIM domains)	392	1.482	0.3387	Yes
8	HALLMARK_HYPOXIA	GLRX	glutaredoxin (thioltransferase)	417	1.461	0.3467	Yes
8	HALLMARK_HYPOXIA	ANXA2	annexin A2	502	1.405	0.3448	Yes
8	HALLMARK_HYPOXIA	LDHA	lactate dehydrogenase A	513	1.4	0.3546	Yes
8	HALLMARK_HYPOXIA	CDKN1B	cyclin-dependent kinase inhibitor 1B (p27, Kip1)	556	1.375	0.359	Yes
8	HALLMARK_HYPOXIA	NAGK	N-acetylglucosamine kinase	636	1.333	0.3573	Yes
8	HALLMARK_HYPOXIA	TIPARP	TCDD-inducible poly(ADP-ribose) polymerase	676	1.314	0.3618	Yes
8	HALLMARK_HYPOXIA	ADORA2B	adenosine A2b receptor	700	1.305	0.3687	Yes
8	HALLMARK_HYPOXIA	DUSP1	dual specificity phosphatase 1	728	1.294	0.3749	Yes
8	HALLMARK_HYPOXIA	SDC4	syndecan 4 (amphiglycan, ryudocan)	827	1.264	0.3696	Yes
8	HALLMARK_HYPOXIA	MT1E	metallothionein 1E (functional)	877	1.25	0.372	Yes
8	HALLMARK_HYPOXIA	GPC1	glypican 1	886	1.247	0.3808	Yes
8	HALLMARK_HYPOXIA	EFNA1	ephrin-A1	939	1.233	0.3825	Yes
8	HALLMARK_HYPOXIA	DDIT4	DNA-damage-inducible transcript 4	983	1.222	0.3856	Yes
8	HALLMARK_HYPOXIA	LDHC	lactate dehydrogenase C	1178	1.18	0.3644	Yes
8	HALLMARK_HYPOXIA	HOXB9	homeobox B9	1196	1.176	0.3713	Yes
8	HALLMARK_HYPOXIA	TPST2	tyrosylprotein sulfotransferase 2	1365	1.15	0.3539	Yes
8	HALLMARK_HYPOXIA	PRDX5	peroxiredoxin 5	1462	1.133	0.3479	Yes
8	HALLMARK_HYPOXIA	MIF	macrophage migration inhibitory factor (glycosylation-inhibiting factor)	1478	1.13	0.3547	Yes
8	HALLMARK_HYPOXIA	PKLR	pyruvate kinase, liver and RBC	1505	1.128	0.3597	Yes
8	HALLMARK_HYPOXIA	KDELR3	KDEL (Lys-Asp-Glu-Leu) endoplasmic reticulum protein retention receptor 3	1604	1.114	0.3532	Yes
8	HALLMARK_HYPOXIA	S100A4	S100 calcium binding protein A4	1615	1.113	0.3606	Yes
8	HALLMARK_HYPOXIA	ERRFI1	ERBB receptor feedback inhibitor 1	1625	1.112	0.3682	Yes
8	HALLMARK_HYPOXIA	HAS1	hyaluronan synthase 1	1643	1.108	0.3745	Yes
8	HALLMARK_HYPOXIA	SLC37A4	solute carrier family 37 (glycerol-6-phosphate transporter), member 4	1651	1.107	0.3823	Yes
8	HALLMARK_HYPOXIA	MT2A	metallothionein 2A	1658	1.106	0.3903	Yes
8	HALLMARK_HYPOXIA	LOX	lysyl oxidase	1784	1.093	0.3794	Yes
8	HALLMARK_HYPOXIA	UGP2	UDP-glucose pyrophosphorylase 2	1844	1.087	0.3788	Yes
8	HALLMARK_HYPOXIA	SRPX	sushi-repeat-containing protein, X-linked	1854	1.086	0.3862	Yes
8	HALLMARK_HYPOXIA	DCN	decorin	1886	1.083	0.3901	Yes
8	HALLMARK_HYPOXIA	ILVBL	ilvB (bacterial acetolactate synthase)-like	1901	1.082	0.3966	Yes
8	HALLMARK_HYPOXIA	DDIT3	DNA-damage-inducible transcript 3	1906	1.081	0.4047	Yes
9	HALLMARK_IL2_STAT5_SIGNALING	ITGAV	integrin, alpha V (vitronectin receptor, alpha polypeptide, antigen CD51)	79	2.411	0.1764	Yes
9	HALLMARK_IL2_STAT5_SIGNALING	NDRG1	N-myc downstream regulated gene 1	89	2.369	0.2061	Yes
9	HALLMARK_IL2_STAT5_SIGNALING	MUC1	mucin 1, cell surface associated	126	1.999	0.2267	Yes
9	HALLMARK_IL2_STAT5_SIGNALING	CSF2	colony stimulating factor 2 (granulocyte-macrophage)	225	1.688	0.2334	Yes
9	HALLMARK_IL2_STAT5_SIGNALING	PPAP2A	phosphatidic acid phosphatase type 2A	347	1.517	0.2342	Yes
9	HALLMARK_IL2_STAT5_SIGNALING	IL4R	interleukin 4 receptor	356	1.509	0.2528	Yes
9	HALLMARK_IL2_STAT5_SIGNALING	SLC39A8	solute carrier family 39 (zinc transporter), member 8	457	1.436	0.2559	Yes
9	HALLMARK_IL2_STAT5_SIGNALING	TNFRSF9	tumor necrosis factor receptor superfamily, member 9	509	1.401	0.2663	Yes
9	HALLMARK_IL2_STAT5_SIGNALING	AGER	advanced glycosylation end product-specific receptor	664	1.319	0.2593	Yes
9	HALLMARK_IL2_STAT5_SIGNALING	ADAM19	ADAM metallopeptidase domain 19 (meltrin beta)	675	1.315	0.275	Yes
9	HALLMARK_IL2_STAT5_SIGNALING	AHNAK	AHNAK nucleoprotein (desmoyokin)	682	1.313	0.2913	Yes
9	HALLMARK_IL2_STAT5_SIGNALING	SOCS2	suppressor of cytokine signaling 2	22	4.656	0.0577	Yes
9	HALLMARK_IL2_STAT5_SIGNALING	LRIG1	leucine-rich repeats and immunoglobulin-like domains 1	37	3.761	0.1049	Yes
9	HALLMARK_IL2_STAT5_SIGNALING	CTSZ	cathepsin Z	43	3.507	0.1502	Yes
